# Supplementary material for: Perineural Dexmedetomidine as an Adjuvant Reduces the Median Effective Concentration of Lidocaine for Obturator Nerve Blocking: A Double-Blinded Randomized Controlled Trial
Source: PLoS One. 2016 Jun 24;11(6):e0158226. doi: 10.1371/journal.pone.0158226 (PMC4920423; doi:10.1371/journal.pone.0158226)
Supplement: S2 File — (XLS) [file pone.0158226.s003.xls]

## Sheet: C Group
Patient	Age（Y）	Height（cm）	Weight（Kg）	BMI	Gender	ASA	lidocaine concentration%	Time interval between completion of ONB and TUR-BT（min）	Leg lift scale(After ONB)	Muscle Strength Evaluation（mmHg,Before ONB）	Muscle Strength Evaluation（mmHg,After ONB）	Evaluation of leg movement	Success/Failure	Muscle Strength Evaluation（mmHg,In PACU）	bradycardia	delayed recovery	persistent groin pain	painful paresthesia	neuropathy
1	75	176	72	23.2438	M	I	1.5	33	3	120	50	2	S	50	no	no	no	no	no
2	49	173	77	25.7276	M	II	1.25	67	3	110	50	2	S	50	no	no	no	no	no
3	81	170	60	20.7612	M	I	1.04	61	2	125	45	2	S	45	no	no	no	no	no
4	65	174	89	29.3962	M	II	0.87	25	3	130	45	2	S	50	no	no	no	no	no
5	71	171	74	25.3069	M	I	0.72	22	2	120	40	2	S	50	no	no	no	no	no
6	69	176	72	23.2438	M	I	0.6	24	3	120	55	2	S	60	no	no	no	no	no
7	73	170	63	21.7993	M	II	0.5	45	1	90	50	2	F	75	no	no	no	no	no
8	58	171	85	29.0688	M	II	0.6	56	3	125	50	2	S	55	no	no	no	no	no
9	63	163	65	24.4646	M	I	0.5	16	1	110	50	2	F	65	no	no	no	no	no
10	65	180	83	25.6173	M	I	0.6	121	1	90	60	2	F	75	no	no	no	no	no
11	51	180	87	26.8519	M	I	0.72	67	2	105	45	2	S	50	no	no	no	no	no
12	65	180	83	25.6173	M	II	0.6	128	0	125	105	1	F	125	no	no	no	no	no
13	69	172	76	25.6896	M	I	0.72	55	3	130	40	2	S	40	no	no	no	no	no
14	46	167	77	27.6095	M	II	0.6	67	3	130	45	2	S	40	no	no	no	no	no
15	59	171	78	26.6749	M	I	0.5	58	0	100	80	2	F	100	no	no	no	no	no
16	72	175	65	21.2245	M	I	0.6	40	3	130	60	2	S	70	no	no	no	no	no
17	64	170	78	26.9896	M	II	0.5	25	1	150	85	2	F	140	no	no	no	no	no
18	82	163	64	24.0882	M	I	0.6	73	3	140	60	2	S	60	no	no	no	no	no
19	52	184	80	23.6295	M	I	0.5	25	0	120	75	1	F	90	no	no	no	no	no
20	48	165	68	24.977	M	I	0.6	22	2	120	55	2	S	65	no	no	no	no	no
21	74	168	75	26.5731	M	II	0.5	39	3	110	50	2	S	65	no	no	no	no	no
22	75	145	38	18.0737	F	II	0.42	11	1	140	75	1	F	95	no	no	no	no	no
23	71	172	72	24.3375	M	I	0.5	53	1	120	60	2	F	85	no	no	no	no	no
24	66	174	90	29.7265	M	II	0.6	115	3	90	40	2	S	55	no	no	no	no	no
25	62	174	85	28.075	M	II	0.5	27	1	140	80	2	F	90	no	no	no	no	no
26	66	174	90	29.7265	M	II	0.6	108	3	110	50	2	S	65	no	no	no	no	no
27	27	165	70	25.7117	F	I	0.5	59	1	100	60	2	F	75	no	no	no	no	no
28	67	160	70	27.3438	F	II	0.6	43	1	110	65	2	F	80	no	no	no	no	no
29	43	175	85	27.7551	M	I	0.72	104	2	90	45	2	S	75	no	no	no	no	no
30	69	172	69	23.3234	M	II	0.6	45	3	120	60	2	S	65	no	no	no	no	no

## Sheet: D Group
Patient	Age（Y）	Height（cm）	Weight（Kg）	BMI	Gender	ASA	lidocaine concentration%	Time interval between completion of ONB and TUR-BT（min）	Leg lift scale(After ONB)	Muscle Strength Evaluation（mmHg,Before ONB）	Muscle Strength Evaluation（mmHg,After ONB）	Evaluation of leg movement	Success/Failure	Muscle Strength Evaluation（mmHg,In PACU）	bradycardia	delayed recovery	persistent groin pain	painful paresthesia	neuropathy
1	43	179	80	24.968	M	II	1.5	31	3	105	45	2	S	50	no	no	no	no	no
2	54	180	90	27.7778	M	I	1.25	15	2	139	55	2	S	55	no	no	no	no	no
3	74	160	68	26.5625	F	II	1.04	85	2	120	50	2	S	50	no	no	no	no	no
4	68	180	104	32.0988	M	II	0.87	74	3	130	45	2	S	50	no	no	no	no	no
5	66	167	63	22.5896	M	II	0.72	63	3	130	55	2	S	60	no	no	no	no	no
6	60	174	71	23.4509	M	I	0.6	120	2	120	55	2	S	65	no	no	no	no	no
7	74	150	37	16.4444	M	I	0.5	77	3	90	40	2	S	55	no	no	no	no	no
8	73	175	81	26.449	M	I	0.42	72	3	150	65	2	S	70	no	no	no	no	no
9	81	168	71	25.1559	M	I	0.35	70	3	105	50	2	S	70	no	no	no	no	no
10	71	150	48	21.3333	F	II	0.29	36	1	145	80	2	F	90	no	no	no	no	no
11	75	165	67	24.6097	M	I	0.35	26	3	130	60	2	S	70	no	no	no	no	no
12	56	170	79	27.3356	M	II	0.29	112	1	145	75	2	F	85	no	no	no	no	no
13	54	173	90	30.0712	M	II	0.35	107	2	120	55	2	S	60	no	no	no	no	no
14	72	160	68	26.5625	M	I	0.29	92	3	135	45	2	S	50	no	no	no	no	no
15	72	162	60	22.8624	F	I	0.24	52	2	120	70	2	F	80	no	no	no	no	no
16	76	175	84	27.4286	M	I	0.29	66	3	120	45	2	S	55	no	no	no	no	no
17	61	181	81	24.7245	M	II	0.24	68	0	105	90	1	F	105	no	no	no	no	no
18	50	176	69	22.2753	M	II	0.29	65	3	110	50	2	S	60	no	no	no	no	no
19	75	176	61	19.6927	M	I	0.24	60	0	120	85	1	F	100	no	no	no	no	no
20	78	172	62	20.9573	M	II	0.29	43	1	120	65	2	F	75	no	no	no	no	no
21	68	170	69	23.8754	M	I	0.35	62	2	105	50	2	S	60	no	no	no	no	no
22	67	164	63	23.4236	M	II	0.29	54	3	95	40	2	S	55	no	no	no	no	no
23	75	180	74	22.8395	M	II	0.24	41	2	135	70	2	F	80	no	no	no	no	no
24	73	167	85	30.478	M	I	0.29	63	2	120	50	2	S	50	no	no	no	no	no
25	67	168	71	25.1559	M	II	0.24	70	1	110	60	2	F	75	no	no	no	no	no
26	41	158	54	21.6311	F	II	0.29	54	3	120	55	2	S	60	no	no	no	no	no
27	63	165	66	24.2424	M	I	0.24	45	2	100	55	2	F	65	no	no	no	no	no
28	57	172	70	23.6614	M	II	0.29	51	1	130	65	2	F	70	no	no	no	no	no
29	57	176	69	22.2753	M	II	0.35	12	0	95	80	1	F	95	no	no	no	no	no
30	75	165	67	24.6097	M	I	0.42	68	1	120	65	2	F	70	no	no	no	no	no
